# Supplementary material for: Very Anisotropic 2D Molecular Magnetic Materials Based on Pentagonal Bipyramidal Heptacyanidorhenate(IV)
Source: Materials (Basel). 2022 Nov 23;15(23):8324. doi: 10.3390/ma15238324 (PMC9739847; doi:10.3390/ma15238324)
Supplement: Supplementary file 1 [file materials-15-08324-s001.zip]

Archive with 1 entries (1 files):
- materials-2033067-supplementary.pdf
